# Supplementary material for: Early Pregnancy Exposure to Ambient Air Pollution among Late-Onset Preeclamptic Cases Is Associated with Placental DNA Hypomethylation of Specific Genes and Slower Placental Maturation
Source: Toxics. 2021 Dec 6;9(12):338. doi: 10.3390/toxics9120338 (PMC8708250; doi:10.3390/toxics9120338)
Supplement: Supplementary file 1 [file toxics-09-00338-s001.zip]

Archive with 1 entries (1 files):
- toxics-1484218-supplementary.pdf
